# Supplementary material for: A continuous-time adaptive particle filter for estimations under measurement time uncertainties with an application to a plasma-leucine mixed effects model
Source: BMC Syst Biol. 2013 Jan 19;7:8. doi: 10.1186/1752-0509-7-8 (PMC3848953; doi:10.1186/1752-0509-7-8)
Supplement: Additional file 1 — Data used for estimation and simulation. The data consist of one record for each patient, each record consisting of 4 lines in the following format: patient id [COMMA] group (control or diabetes) [COMMA] leucine initial value [NEW LINE]measurement 1 time [COMMA] measurement 2 time [COMMA] …[COMMA] measurement np time [NEW LINE]measurement 1 value[COMMA] measurement 2 value [COMMA] …[COMMA] measurement np value [NEW LINE][NEW LINE] where np is the number of measurements for patient p, time is given in hours, and each measurement value is the measured ratio of isotope labeled leucine. [file 1752-0509-7-8-S1.csv]

# data from clinical study with 34 patients; measurement time is given in hours and each measurement value is the measured ratio of isotope labeled leucine
patient id	group (control or diabetes)	leucine initial value
measurement 1 time	measurement 2 time	measurement 3 time	measurement 4 time	measurement 5 time	measurement 6 time	measurement 7 time	measurement 8 time	measurement 9 time	measurement 10 time	measurement 11 time	measurement 12 time	measurement 13 time	measurement 14 time	measurement 15 time	measurement 16 time
measurement 1 value	measurement 2 value	measurement 3 value	measurement 4 value	measurement 5 value	measurement 6 value	measurement 7 value	measurement 8 value	measurement 9 value	measurement 10 value	measurement 11 value	measurement 12 value	measurement 13 value	measurement 14 value	measurement 15 value	measurement 16 value
1	control	630
0.0334	0.0667	0.1	0.1334	0.1667	0.2	0.25	0.3334	0.5	0.75	1	2	3	4	6
1.817203	1.203472	0.946501	0.750243	0.576351	0.516647	0.470385	0.349267	0.259185	0.171236	0.145155	0.045404	0.018831	0.013313	0.010942
2	control	635.6
0.0334	0.0667	0.1	0.1334	0.1667	0.2	0.25	0.3334	2	3	4	6	8
1.654316	1.216034	1.008926	0.788747	0.709473	0.621967	0.481702	0.40078	0.066277	0.036231	0.021128	0.010895	0.010586
3	control	595
0.0334	0.0667	0.1	0.1334	0.1667	0.2	0.25	0.3334	0.5	0.75	1	2	3	4	6	8
0.95004	0.737043	0.623507	0.50027	0.465255	0.404743	0.350461	0.296536	0.200051	0.135069	0.100841	0.080942	0.018777	0.011872	0.006881	0.004927
4	control	584.5
0.0334	0.0667	0.1	0.1334	0.1667	0.2	0.25	0.3334	0.5	0.75	1	2	3	4	8
2.142581	1.617835	1.249113	0.959054	0.821123	0.673745	0.554663	0.408446	0.283605	0.192402	0.147326	0.06706	0.035549	0.020169	0.008534
5	control	562.1
0.0334	0.0667	0.1	0.1334	0.1667	0.2	0.25	0.3334	0.5	0.75	1	2	3	4	6	8
2.164556	1.528995	1.210362	1.048021	0.906794	0.772802	0.657705	0.523841	0.359913	0.247469	0.218414	0.10401	0.065564	0.029117	0.014477	0.015284
6	control	526.4
0.0334	0.0667	0.133	0.1666	0.2	0.25	0.333	0.5	0.75	1	2	3	4	6	8
1.699917	1.485266	1.028273	0.908759	0.783418	0.61887	0.509971	0.320418	0.221188	0.155905	0.066987	0.050804	0.021548	0.011836	0.02149
7	control	588
0.0334	0.0667	0.1	0.1667	0.2	0.25	0.3334	0.5	0.75	1	2	3	4	6	8
1.643755	1.220216	0.923132	0.610566	0.536467	0.44883	0.350089	0.245105	0.162614	0.13091	0.048936	0.02553	0.01503	0.010769	0.00606
8	control	503.3
0.0334	0.1	0.1334	0.1667	0.2	0.25	0.3334	0.5	0.75	1	3	4	8
2.513619	1.507988	1.224932	1.031175	0.907672	0.748373	0.57375	0.397303	0.268413	0.206659	0.039251	0.023415	0.008824
9	control	646.1
0.0334	0.0667	0.1	0.1334	0.1667	0.2	0.25	0.3334	0.5	0.75	1	2	3	4	6	8
1.666969	1.346719	1.08644	0.87718	0.763302	0.682265	0.54433	0.440868	0.313364	0.205135	0.182706	0.07921	0.044813	0.035703	0.037646	0.029887
10	control	521.5
0.0334	0.0667	0.1	0.1334	0.1667	0.2	0.25	0.3334	0.5	0.75	1	2	3	4	6	8
1.381797	1.160908	0.914392	0.788393	0.676404	0.617406	0.502056	0.41981	0.273431	0.15875	0.13335	0.052869	0.027861	0.016783	0.010124	0.011093
11	control	543.9
0.0334	0.0667	0.1	0.1334	0.1667	0.2	0.25	0.3334	0.5	0.75	1	2	3	4	6	8
1.470497	1.112311	0.869313	0.723275	0.616923	0.51259	0.423255	0.319646	0.216716	0.137742	0.10769	0.040472	0.018991	0.011941	0.010499	0.005944
12	control	588
0.0334	0.0667	0.1	0.1334	0.1667	0.2	0.25	0.3334	0.5	0.75	1	2	3	4	6	8
0.628202	0.565536	0.499344	0.416547	0.392301	0.357311	0.310405	0.265078	0.187171	0.1298	0.094554	0.03729	0.017201	0.011575	0.025191	0.007523
13	control	707
0.0334	0.0667	0.1	0.1334	0.1667	0.2	0.25	0.3334	0.75	1	2	3	4	8
1.03363	0.822396	0.654105	0.557794	0.471918	0.413731	0.352589	0.313935	0.138072	0.103982	0.059805	0.02261	0.015144	0.005968
14	control	488.6
0.0334	0.0667	0.1	0.1334	0.1667	0.2	0.5	0.75	1	2	3	4	6
2.230041	1.696565	1.285895	1.044562	0.819112	0.739074	0.302982	0.185119	0.134547	0.075063	0.033575	0.015883	0.009223
15	control	682.5
0.0334	0.0667	0.1	0.1334	0.1667	0.2	0.25	0.3334	0.5	0.75	1	2	3	4	6	8
1.139782	0.788146	0.625704	0.491522	0.43497	0.391094	0.326634	0.270198	0.193785	0.132845	0.103762	0.040776	0.017963	0.011015	0.0073	0.005728
16	control	500.5
0.0334	0.0667	0.1	0.1334	0.1667	0.2	0.25	0.3334	0.5	0.75	1	2	3	4	6	8
2.152623	1.295639	0.961569	0.777735	0.63725	0.537785	0.402866	0.361723	0.252743	0.160556	0.138336	0.062162	0.046288	0.022217	0.015771	0.011571
17	control	529.9
0.0334	0.0667	0.1	0.1334	0.1667	0.2	0.25	0.3334	0.5	0.75	1	2	3	4	6	8
1.072683	0.783032	0.622079	0.543573	0.464638	0.406151	0.268976	0.231797	0.126878	0.080125	0.07027	0.034916	0.017064	0.017216	0.01547	0.017888
18	control	671.3
0.0667	0.1	0.1334	0.1667	0.2	0.25	0.3334	0.5	0.75	1.1667	2	3	4	6	8
1.138282	0.949388	0.811131	0.67042	0.586836	0.498799	0.409065	0.290999	0.217481	0.130784	0.063271	0.032659	0.018419	0.009678	0.007421
19	control	661.5
0.0334	0.0667	0.1	0.1334	0.1667	0.2	0.25	0.3334	0.5	0.75	1	2	3	4	6	8
1.8858	1.44252	1.240452	1.003472	0.859462	0.726876	0.612512	0.484259	0.337623	0.238439	0.180886	0.07015	0.031177	0.020517	0.008784	0.00755
20	diabetes	594.3
0.0334	0.0667	0.1	0.1334	0.1667	0.2	0.25	0.3334	0.5	0.75	1	2	3	4	6
0.784212	0.642643	0.542148	0.454891	0.37942	0.376527	0.315005	0.254488	0.188798	0.128133	0.099566	0.056706	0.022821	0.010012	0.001825
21	diabetes	686
0.0334	0.0667	0.1	0.1334	0.1667	0.2	0.25	0.3334	0.5	0.75	1	2	3	4	6	8
0.578133	0.421166	0.365761	0.297079	0.280617	0.22738	0.19697	0.150855	0.111261	0.077638	0.06651	0.029801	0.017826	0.013487	0.010946	0.011311
22	diabetes	594.3
0.0334	0.0667	0.1	0.1334	0.1667	0.2	0.25	0.3334	0.5	0.75	1	2	3	4	6	8
0.588066	0.580705	0.469555	0.405068	0.32964	0.282174	0.24307	0.197246	0.093334	0.074027	0.053306	0.026971	0.020472	0.012423	0.012506	0.010783
23	diabetes	553.7
0.0334	0.0667	0.1	0.1334	0.1667	0.2	0.25	0.3334	0.5	0.75	1	2	3	4	6	8
1.489428	1.085308	0.842155	0.720892	0.600637	0.514234	0.439504	0.345948	0.242527	0.16598	0.121885	0.055443	0.027566	0.016985	0.008726	0.006965
24	diabetes	553
0.0334	0.0667	0.1	0.1334	0.1667	0.2	0.25	0.3334	0.5	0.75	1	2	3	4	6	8
0.739372	0.591991	0.486874	0.413208	0.354663	0.324948	0.268144	0.225596	0.189309	0.127264	0.107211	0.044255	0.020999	0.012022	0.007597	0.007668
25	diabetes	735
0.058	0.0833	0.1334	0.2	0.25	0.3334	0.5	0.75	1	2	3	4	6	8
1.098786	0.798968	0.629688	0.535539	0.449065	0.37948	0.266895	0.170764	0.126285	0.050302	0.026605	0.015983	0.012769	0.008098
26	diabetes	658
0.0334	0.0667	0.1	0.1334	0.1667	0.2	0.25	0.3334	0.5	0.75	1	2	3	4	6	8
1.056111	0.914876	0.749165	0.626073	0.542017	0.481586	0.404003	0.326515	0.240884	0.155465	0.061326	0.137001	0.031888	0.020804	0.013406	0.009472
27	diabetes	584.5
0.0334	0.0667	0.1	0.1334	0.1667	0.2	0.25	0.3334	0.5	0.75	1	2	3	4	6	8
0.469753	0.445412	0.410042	0.363396	0.333072	0.294018	0.264964	0.209049	0.138595	0.11513	0.074625	0.047517	0.027186	0.019293	0.02651	0.006044
28	diabetes	612.5
0.0334	0.1	0.1334	0.2	0.25	0.3334	0.5	0.75	1	2	3	4	6	8
0.512792	0.44882	0.370828	0.292995	0.259508	0.223323	0.174505	0.124643	0.098795	0.042216	0.025106	0.01731	0.009469	0.004888
29	diabetes	672.7
0.0334	0.0667	0.1	0.1334	0.1667	0.25	0.3334	0.5	0.75	1	2	3	4	6	8
2.78581	1.806133	1.36933	1.042972	0.822178	0.507175	0.420277	0.267618	0.185347	0.141908	0.052901	0.024848	0.013936	0.008981	0.005659
30	diabetes	591.5
0.0334	0.0667	0.1	0.1334	0.2	0.25	0.3334	0.5	0.75	1	2	3	4	6	8
1.441917	1.081575	0.879522	0.699028	0.523964	0.429214	0.344455	0.240826	0.150971	0.096753	0.044093	0.022097	0.015285	0.008993	0.005729
31	diabetes	707
0.0334	0.0667	0.1	0.1334	0.1667	0.2	0.25	0.3334	0.5	0.75	1	2	3	4	6	8
0.670816	0.61603	0.516126	0.419049	0.395142	0.334632	0.275297	0.235386	0.186613	0.118291	0.097119	0.044843	0.028537	0.021721	0.014617	0.012692
32	diabetes	534.1
0.0667	0.1	0.1334	0.1667	0.2	0.25	0.3334	0.5	0.75	1	2	3	4	6	8
0.943862	0.81928	0.64182	0.529089	0.481871	0.407767	0.329455	0.241443	0.165376	0.133532	0.066697	0.032947	0.020037	0.0108	0.008521
33	diabetes	710.5
0.0334	0.0667	0.1	0.1334	0.1667	0.2	0.25	0.3334	0.5	0.75	1	2	3	4	6	8
0.506606	0.471495	0.419704	0.364343	0.313788	0.297346	0.247981	0.216964	0.17754	0.132585	0.103138	0.046225	0.026391	0.014463	0.007989	0.005052
34	diabetes	805
0.0334	0.0667	0.1	0.1334	0.1667	0.2	0.25	0.3334	0.5	0.75	1	2	3	4	6	8
1.478731	1.188779	0.972394	0.819409	0.662714	0.5955	0.51549	0.43233	0.306442	0.204213	0.158007	0.065396	0.031022	0.019959	0.010331	0.007248
